# Supplementary material for: The capacity and influencing factors of primary health care services in China
Source: PLoS One. 2025 Sep 2;20(9):e0331645. doi: 10.1371/journal.pone.0331645 (PMC12404390; doi:10.1371/journal.pone.0331645)
Supplement: S1 Table — (XLSX) [file pone.0331645.s001.xlsx]

## Sheet: Sheet1
2021
Regions	The number of institutions	The number of beds	Health technicians	Licensed (assistant) physicians	Registered nurses	General practitioners	Resident population (thousands)	Geographical area (square kilometers)	Number of beds per 1,000 people	Number of health technicians per 1,000 people	Ratio of doctors to nurses	Population density	Urbanization rate	Per capita GDP	Disposable income of rural residents	Health expenditure of rural residents
Beijing	9777	5243	73156	35136	26295	9303	21890	16411	0.239516	3.34198	1.33622	1333.86	87.5	164927	33302.7	1972.8
Tianjin	5489	5867	30914	16760	8703	5615	13730	11917	0.427312	2.25157	1.92577	1152.14	84.88	102576	27954.5	1858.2
Hebei	85029	79694	159505	102118	39693	24410	74480	188434	1.07001	2.14158	2.5727	395.258	61.14	48612.9	18178.9	1380.1
Shanxi	39101	37686	74903	42612	23697	7441	34800	156711	1.08293	2.15239	1.7982	222.065	63.42	50723.9	15308.3	1182.8
Inner Mongolia	23684	27301	59797	31205	18164	6103	24000	1145121	1.13754	2.49154	1.71796	20.9585	68.21	72332.5	18336.8	1667
Liaoning	30919	39426	78954	41007	28768	11922	42290	148064	0.932277	1.86697	1.42544	285.62	72.81	59387.6	19216.6	1718.7
Jilin	24155	20529	64520	33488	22503	8272	23750	191124	0.864379	2.71663	1.48816	124.265	63.36	51837.1	17641.7	1568.5
Heilongjiang	18772	32718	57466	30361	16920	6906	31250	452645	1.04698	1.83891	1.79439	69.0387	65.69	43835.2	17889.3	1562.9
Shanghai	5656	15537	63144	28818	25497	10673	24890	8239	0.624227	2.53692	1.13025	3021	89.3	155487	38520.7	1655.3
Jiangsu	33387	104712	233853	114682	84055	49433	85050	106742	1.23118	2.74959	1.36437	796.781	73.94	120775	26790.8	1712.2
Zhejiang	33021	29765	176732	91065	58374	23446	65400	105397	0.455122	2.70232	1.56003	620.511	72.66	98797.1	35247.4	1546.2
Anhui	27629	81997	138081	71134	51047	17101	61130	140126	1.34135	2.25881	1.3935	436.25	59.39	63276	18371.7	1457.4
Fujian	27463	37451	95568	45690	33036	11644	41870	124016	0.894459	2.28249	1.38304	337.618	69.7	104857	23228.9	1270.9
Jiangxi	35216	65449	83790	38909	28607	9624	45170	166894	1.44895	1.85499	1.36012	270.651	61.46	56877.4	18684.2	1136.7
Shandong	82062	121696	256337	131663	85749	35914	101700	157126	1.19662	2.52052	1.53545	647.251	63.94	71906.6	20793.9	1413.4
Henan	75174	150946	209870	114170	63713	33830	98830	165536	1.52733	2.12355	1.79194	597.03	56.45	55648.2	17533.3	1379.1
Hubei	34823	101445	138178	62970	53998	12625	58530	185888	1.73321	2.36081	1.16615	314.867	64.09	74207.2	18259	1558.5
Hunan	53354	124927	153516	76401	55732	17958	66220	211855	1.88654	2.31827	1.37086	312.572	59.71	63095	18295.2	1706.6
Guangdong	55139	75834	269960	122629	106551	39016	126840	179813	0.597871	2.12835	1.15089	705.399	74.63	87323.3	22306	1517.9
Guangxi	32643	81584	130445	51027	48480	13091	50370	237558	1.61969	2.58974	1.05254	212.032	55.08	43987.9	16362.9	1227.8
Hainan	5881	10171	26705	11679	11316	2853	10200	35354	0.997157	2.61814	1.03208	288.51	60.97	54239.2	18076.3	1077.3
Chongqing	20268	57673	83044	39653	30765	8944	32120	82269	1.79555	2.58543	1.2889	390.427	70.32	77841.8	18099.6	1560.1
Sichuan	76875	148484	210561	99613	74849	20776	83720	484056	1.77358	2.51506	1.33085	172.955	57.82	58049.2	17575.3	1650.3
Guizhou	27465	54012	86965	35433	30675	9269	38520	176152	1.40218	2.25766	1.15511	218.675	54.33	46278.8	12856.1	959.4
Yunnan	24869	62247	111559	43676	47113	9250	46900	383194	1.32723	2.37866	0.927048	122.392	51.05	52285.5	14197.3	980.6
Tibet	6600	4216	7819	3637	1779	467	3660	1202072	1.15191	2.13634	2.04441	3.04474	36.61	51986.3	16932.3	402.5
Shaanxi	33185	40533	98127	43198	29169	13255	35940	205795	1.1278	2.7303	1.48096	174.64	63.63	72848.9	14744.8	1490.7
Gansu	24373	33146	55162	24464	19620	7422	24900	404091	1.33116	2.21534	1.24689	61.6198	53.33	36211.6	11432.8	1140.4
Qinghai	6011	5693	12113	5579	3686	1686	5940	717481	0.958418	2.03923	1.51356	8.27896	61.02	50604.4	13604.2	1416
Ningxia	4242	3884	16084	7121	6073	1627	7250	51954	0.535724	2.21848	1.17257	139.547	66.04	54075.9	15336.6	1478
Xinjiang	15528	39910	44771	19075	15252	4992	25890	1664897	1.54152	1.72928	1.25066	15.5505	57.26	53293.2	15575.3	955
China	977790	1699776	3301599	1614973	1149879	434868	1407230	9506932	1.20789	2.34617	1.40447	148.021	64.72	71943.1	18931	1417.5
2020
Regions	The number of institutions	The number of beds	Health technicians	Licensed (assistant) physicians	Registered nurses	General practitioners	Resident population (thousands)	Geographical area (square kilometers)	The number of beds per 1,000 people	Number of health technicians per 1,000 people	The ratio of doctors to nurses	Population density	Urbanization rate	Per capita GDP	Disposable income of rural residents	Health expenditure of rural residents
Beijing	9675	5145	68856	33570	23981	9918	21890	16411	0.235039	3.14555	1.39986	1333.86	87.55	164927	30125.7	2246.9
Tianjin	5258	6007	27704	15140	7506	5051	13870	11917	0.433093	1.9974	2.01705	1163.88	84.7	101541	25690.6	2104.3
Hebei	83972	78970	148476	96724	33716	18995	74640	188434	1.05801	1.98923	2.86879	396.107	60.07	48508.7	16467	1334
Shanxi	39224	37414	70289	40177	21686	7033	34900	156711	1.07203	2.01401	1.85267	222.703	62.53	50578.5	13878	1169.1
Inner Mongolia	23277	26769	56451	29513	16508	6042	24030	1145121	1.11398	2.34919	1.7878	20.9847	67.48	72242.2	16566.9	1748.8
Liaoning	32174	38346	73342	38126	25478	11771	42550	148064	0.901199	1.72367	1.49643	287.376	72.14	59024.7	17450.3	1657.1
Jilin	24424	19627	63364	32755	21708	7992	23990	191124	0.818133	2.64127	1.50889	125.521	62.64	51318.5	16067	1736.9
Heilongjiang	18653	31168	55995	29837	15578	6942	31710	452645	0.982908	1.76585	1.91533	70.0549	65.61	43199.3	16168.4	1925.2
Shanghai	5291	15612	58215	26696	23118	9876	24880	8239	0.627492	2.33983	1.15477	3019.78	89.3	155549	34911.3	2104
Jiangsu	32703	101630	224353	113718	78198	49628	84770	106742	1.19889	2.64661	1.45423	794.158	73.44	121174	24198.5	1675.2
Zhejiang	32376	30718	167264	85919	53479	27628	64680	105397	0.474923	2.58602	1.60659	613.68	72.17	99896.9	31930.5	1776.6
Anhui	27400	79745	127505	67370	44503	18501	61050	140126	1.30622	2.08853	1.51383	435.679	58.33	63358.9	16620.2	1323.5
Fujian	26902	37278	90457	42604	30913	10145	41610	124016	0.89589	2.17392	1.37819	335.521	68.75	105512	20880.3	1210.4
Jiangxi	35214	62398	78300	37335	25403	8031	45190	166894	1.38079	1.73268	1.46971	270.771	60.44	56852.2	16980.8	964.4
Shandong	81126	118285	246915	126763	81415	24760	101650	157126	1.16365	2.42907	1.557	646.933	63.05	71942	18753.2	1343.4
Henan	71339	137822	189967	103219	55505	24358	99410	165536	1.3864	1.91094	1.85963	600.534	55.43	55323.5	16107.9	1461.8
Hubei	33852	98093	127520	58817	48025	13847	57450	185888	1.70745	2.21967	1.22472	309.057	62.89	75602.3	16305.9	1921.8
Hunan	53793	124217	152384	76086	55320	19602	66450	211855	1.86933	2.29321	1.37538	313.658	58.76	62876.6	16584.6	1614.5
Guangdong	53069	73595	252080	116005	97169	37177	126240	179813	0.582977	1.99683	1.19385	702.063	74.15	87738.4	20143.4	1520.7
Guangxi	32149	76256	125489	49414	45052	13149	50190	237558	1.51935	2.50028	1.09682	211.275	54.2	44145.6	14814.9	1231.2
Hainan	5733	9570	24055	10354	10106	2913	10120	35354	0.945652	2.37698	1.02454	286.248	60.27	54668	16278.8	918.4
Chongqing	19838	55901	77610	37587	27860	8769	32090	82269	1.74201	2.41851	1.34914	390.062	69.46	77914.6	16361.4	1262.3
Sichuan	79491	149620	197626	93714	68652	25213	83710	484056	1.78736	2.36084	1.36506	172.935	56.73	58056.1	15929.1	1620.8
Guizhou	27138	54113	82672	33717	28567	7572	38580	176152	1.40262	2.14287	1.18028	219.015	53.15	46206.8	11642.3	878.3
Yunnan	24592	61932	107069	42932	43920	9481	47220	383194	1.31156	2.26745	0.977505	123.227	50.05	51931.2	12841.9	936.3
Tibet	6632	3867	7093	3233	1556	730	3660	1202072	1.05656	1.93798	2.07776	3.04474	35.73	51986.3	14598.4	355.9
Shaanxi	33208	39906	97134	39262	29375	8098	39550	205795	1.009	2.45598	1.33658	192.182	62.66	66199.5	13316.5	1382.6
Gansu	24597	32896	52831	23282	18502	6516	25010	404091	1.31531	2.1124	1.25835	61.892	52.23	36052.4	10344.3	1183
Qinghai	6018	5398	12024	5744	3479	1625	5930	717481	0.910287	2.02766	1.65105	8.26503	60.08	50689.7	12342.5	1485.8
Ningxia	4247	4094	15439	7101	5617	1638	7210	51954	0.567822	2.14133	1.2642	138.777	64.96	54375.9	13889.4	1448.3
Xinjiang	16671	32992	45476	19667	15525	5819	25900	1664897	1.27382	1.75583	1.2668	15.5565	56.53	53272.6	14056.1	1060.5
China	970036	1649384	3123955	1536381	1057420	408820	1410130	9506932	1.16967	2.21537	1.45295	148.327	63.89	71795.1	17131.5	1420.8
2019
Regions	The number of institutions	The number of beds	Health technicians	Licensed (assistant) physicians	Registered nurses	General practitioners	Resident population (thousands)	Geographical area (square kilometers)	The number of beds per 1,000 people	Number of health technicians per 1,000 people	The ratio of doctors to nurses	Population density	Urbanization rate	Per capita GDP	Disposable income of rural residents	Health expenditure of rural residents
Beijing	9416	4879	66455	32430	22638	9267	21900	16411	0.222785	3.03447	1.43255	1334.47	87.35	161513	28928.4	1991.9
Tianjin	5348	6417	26054	14001	7023	4568	13850	11917	0.463321	1.88116	1.99359	1162.21	84.31	101836	24804.1	1974.9
Hebei	81790	86422	139377	91778	28844	18407	74470	188434	1.16049	1.87159	3.18187	395.205	58.77	47139.1	15373.1	1201.6
Shanxi	40249	38714	67727	39125	19904	6516	34970	156711	1.10706	1.93672	1.96569	223.15	61.29	48689.4	12902.4	1065.2
Inner Mongolia	23238	27228	53527	28078	15068	5801	24150	1145121	1.12745	2.21644	1.86342	21.0895	66.46	71273.4	15282.8	1468.5
Liaoning	32275	39284	70776	37047	24378	10847	42770	148064	0.918494	1.6548	1.51969	288.862	71.21	58240.5	16108.3	1529.1
Jilin	20917	20502	53808	28743	16510	7536	24480	191124	0.8375	2.19804	1.74094	128.084	61.63	47903.7	14936	1450.9
Heilongjiang	18478	36038	54363	28622	14805	6593	32550	452645	1.10716	1.67014	1.93327	71.9107	64.62	41820.8	14982.1	1916.2
Shanghai	5021	15827	53631	24600	20889	9924	24810	8239	0.637928	2.16167	1.17765	3011.29	89.22	153790	33195.2	1739.5
Jiangsu	31821	98511	212582	108540	72591	47601	84690	106742	1.1632	2.51012	1.49523	793.408	72.47	117643	22675.4	1529.6
Zhejiang	32145	29964	159133	81977	48848	27406	63750	105397	0.470024	2.4962	1.67821	604.856	71.58	97806.7	29875.8	1626.9
Anhui	24558	68651	101778	52456	33216	15116	60920	140126	1.1269	1.67068	1.57924	434.752	57.02	60922.5	15416	1036.7
Fujian	26596	35522	83685	39694	28159	9157	41370	124016	0.858642	2.02284	1.40964	333.586	67.87	102478	19568.4	1015.8
Jiangxi	35398	61313	72541	34119	23035	6705	45160	166894	1.35768	1.60631	1.48118	270.591	59.07	54821.7	15796.3	783.8
Shandong	79825	119274	233338	119863	75705	21034	101060	157126	1.18023	2.30891	1.58329	643.178	61.86	70322.1	17775.5	1205
Henan	67561	132271	167778	89943	46976	22763	99010	165536	1.33594	1.69456	1.91466	598.118	54.01	54801.7	15163.7	1226.6
Hubei	33919	98108	125447	57941	46682	12857	59270	185888	1.65527	2.11653	1.24119	318.848	61.83	77321.3	16390.9	1588
Hunan	54859	121344	154591	76864	57162	16761	66400	211855	1.82747	2.32818	1.34467	313.422	57.45	59867.7	15394.8	1385.5
Guangdong	51064	71376	238701	109491	90657	31950	124890	179813	0.571511	1.91129	1.20775	694.555	72.65	86212.7	18818.4	1366.7
Guangxi	31853	72740	113417	45300	38393	10662	49820	237558	1.46006	2.27654	1.1799	209.717	52.98	42627.7	13675.7	1088
Hainan	5057	6986	20159	8395	8301	1955	9950	35354	0.702111	2.02603	1.01132	281.439	59.37	53356.1	15113.1	712.4
Chongqing	20001	55704	71372	34830	24661	8117	31880	82269	1.7473	2.23877	1.41235	387.509	68.24	74045.7	15133.3	1075.1
Sichuan	80500	148297	187640	88997	63022	17838	83510	484056	1.7758	2.24692	1.41216	172.521	55.36	55820.6	14670.1	1344.8
Guizhou	26806	50427	74404	29826	25127	6466	38480	176152	1.31047	1.93358	1.18701	218.448	51.48	43579.4	10756.3	703.2
Yunnan	23638	60273	94694	38375	37220	8812	47140	383194	1.2786	2.00878	1.03103	123.019	48.67	49265.5	11902.4	845.6
Tibet	6635	3782	6725	3372	1408	642	3610	1202072	1.04765	1.86288	2.39489	3.00315	34.51	47031	12951	314.9
Shaanxi	33619	40119	94584	37562	28043	5300	39440	205795	1.01722	2.39817	1.33944	191.647	61.28	65398.5	12325.7	1241.8
Gansu	24761	32216	51409	22564	17663	5994	25090	404091	1.28402	2.04898	1.27747	62.09	50.7	34748.1	9628.9	1132.6
Qinghai	6114	6378	11563	5531	3225	1514	590	717481	10.8102	19.5983	1.71504	0.822321	58.78	502703	11499.4	1332.3
Ningxia	4077	4090	13585	6434	4529	1500	7170	51954	0.570432	1.8947	1.42062	138.007	63.63	52280.1	12858.4	1248.6
Xinjiang	16851	38465	46155	20121	15692	5473	25590	1664897	1.50313	1.80363	1.28225	15.3703	55.51	53134.5	13121.7	1017.5
China	954390	1631122	2920999	1436619	960374	365082	1402740	9506932	1.16281	2.08235	1.4959	147.549	62.71	70243.5	16020.7	1420.8
2018
Regions	The number of institutions	The number of beds	Health technicians	Licensed (assistant) physicians	Registered nurses	General practitioners	Resident population (thousands)	Geographical area (square kilometers)	The number of beds per 1,000 people	Number of health technicians per 1,000 people	The ratio of doctors to nurses	Population density	Urbanization rate	Per capita GDP	Disposable income of rural residents	Health expenditure of rural residents
Beijing	9172	4774	60669	29690	20135	8861	21920	16411	0.217792	2.76775	1.47455	1335.69	87.09	138321	26490.3	1699.3
Tianjin	5101	6972	24082	12866	6563	4138	13830	11917	0.504121	1.74129	1.96038	1160.53	83.95	136006	23065.2	1407.2
Hebei	82236	86553	128318	80929	27348	11292	74260	188434	1.16554	1.72796	2.95923	394.09	57.33	48492.1	14030.9	1072.6
Shanxi	40198	38924	62500	35071	18420	5962	35020	156711	1.11148	1.78469	1.90396	223.469	59.85	48024.3	11750	937.5
Inner Mongolia	23235	27783	49893	25569	14010	4894	24220	1145121	1.14711	2.05999	1.82505	21.1506	65.51	71384.1	13802.6	1288.4
Liaoning	33777	40441	69252	35596	23548	9002	42910	148064	0.942461	1.61389	1.51164	289.807	70.26	58996.4	14656.3	1251.4
Jilin	21371	21627	52697	27728	15856	4965	24840	191124	0.870652	2.12146	1.74874	129.968	60.85	60686.9	13748.2	1399.6
Heilongjiang	18460	31635	52086	26315	14107	5637	33270	452645	0.950857	1.56555	1.86539	73.5013	63.46	49178.3	13803.7	1551.2
Shanghai	4729	16042	50889	23796	19174	8629	24750	8239	0.648162	2.05612	1.24106	3004.01	89.13	132040	30374.7	1456.4
Jiangsu	30295	93539	193521	97268	65182	47794	84460	106742	1.10749	2.29127	1.49225	791.254	71.19	109632	20845.1	1395
Zhejiang	30883	27589	147919	76159	43472	26047	62730	105397	0.439806	2.35803	1.75191	595.178	70.02	89585.8	27302.4	1370.2
Anhui	23076	67023	89858	46113	28284	12917	60760	140126	1.10308	1.4789	1.63036	433.61	55.65	49385.8	13996	1006.8
Fujian	26423	34484	77877	35587	26189	8182	41040	124016	0.840253	1.89759	1.35885	330.925	66.98	87241.8	17821.2	906.5
Jiangxi	35020	60615	66640	30081	21086	5620	45130	166894	1.34312	1.47662	1.42659	270.411	57.34	48714.3	14459.9	718.2
Shandong	77614	119373	212906	104967	69843	17426	100770	157126	1.18461	2.11279	1.5029	641.332	61.46	75885.4	16297	1129.3
Henan	67730	126978	158885	82527	44595	20497	98640	165536	1.28729	1.61076	1.85059	595.882	52.24	48718.4	13830.7	909
Hubei	34912	94949	124590	57592	46225	10863	59170	185888	1.60468	2.10563	1.24591	318.31	61	66531.3	14977.8	1438.3
Hunan	53788	116861	123878	69547	33287	8841	66350	211855	1.76128	1.86704	2.08931	313.186	56.09	54899.4	14092.5	1171.8
Guangdong	48684	70741	225474	104116	82299	27638	123480	179813	0.572894	1.826	1.26509	686.713	71.81	78780.2	17167.7	921.7
Guangxi	31826	67497	105997	40995	35126	7958	49470	237558	1.3644	2.14265	1.16708	208.244	51.82	41141.1	12434.8	931
Hainan	4981	7090	18685	7560	7732	1353	9820	35354	0.721996	1.90275	0.977755	277.762	59.13	49206.2	13988.9	629.5
Chongqing	19535	52881	63751	30675	21133	6348	31630	82269	1.67186	2.01552	1.45152	384.47	66.61	64379.4	13781.2	883.9
Sichuan	78427	143846	170773	80389	54439	13404	83210	484056	1.72871	2.05231	1.47668	171.902	53.5	48886.1	13331.4	1093.6
Guizhou	26374	47947	66533	26174	21837	6238	38220	176152	1.2545	1.74079	1.19861	216.972	49.54	38740.1	9716.1	602.5
Yunnan	23108	58852	81005	32928	29401	6381	47030	383194	1.25137	1.72241	1.11996	122.732	47.44	38020.7	10767.9	681.5
Tibet	6539	3771	5502	2586	1315	352	3540	1202072	1.06525	1.55424	1.96654	2.94492	33.8	41741	11449.8	147.5
Shaanxi	33412	39933	83013	31820	24312	4979	39310	205795	1.01585	2.11175	1.30882	191.015	59.65	62168.2	11212.8	1260.4
Gansu	25785	30998	48426	20813	15713	4835	25150	404091	1.23252	1.92549	1.32457	62.2385	49.69	32787.6	8804.1	890.6
Qinghai	5994	6119	10657	5017	2838	1315	5870	717481	1.04242	1.8155	1.76779	8.1814	57.27	48811.4	10393.3	1270.4
Ningxia	4121	3955	12350	5692	4050	1279	7100	51954	0.557042	1.73944	1.40543	136.659	62.15	52185.6	11707.6	1131.2
Xinjiang	16833	33795	44357	18942	14858	5093	25200	1664897	1.34107	1.7602	1.27487	15.1361	54.01	48409	11974.5	970.7
China	943639	1583587	2682983	1305108	852377	308740	1403100	9506932	1.12863	1.91218	1.53114	147.587	61.5	65191.9	14617	1240.1
2017
Regions	The number of institutions	The number of beds	Health technicians	Licensed (assistant) physicians	Registered nurses	General practitioners	Resident population (thousands)	Geographical area (square kilometers)	The number of beds per 1,000 people	Number of health technicians per 1,000 people	The ratio of doctors to nurses	Population density	Urbanization rate	Per capita GDP	Disposable income of rural residents	Health expenditure of rural residents
Beijing	9090	4410	54934	26984	17788	8591	21940	16411	0.201003	2.50383	1.51698	1336.91	86.93	127689	24240.5	1347
Tianjin	4960	7313	22104	11591	6013	3749	14100	11917	0.518652	1.56766	1.92766	1183.18	83.57	131555	21753.7	1334.5
Hebei	78207	81551	115591	72470	23936	10017	74090	188434	1.1007	1.56014	3.02766	393.188	55.74	45912.2	12880.9	928.2
Shanxi	40581	38538	59690	33331	17248	6372	35100	156711	1.09795	1.70057	1.93246	223.979	58.59	44240.5	10787.5	769.6
Inner Mongolia	22868	26763	48516	24735	13489	3986	24330	1145121	1.1	1.99408	1.83372	21.2467	64.6	66157.9	12584.3	1187.7
Liaoning	33540	37918	65386	33732	21692	6273	43120	148064	0.87936	1.51637	1.55504	291.225	69.49	54288.6	13746.8	1139.2
Jilin	19647	21725	46757	23972	13527	5130	25260	191124	0.860055	1.85103	1.77216	132.166	59.71	59162.8	12950.4	1230.5
Heilongjiang	18398	32216	52182	25803	13631	4493	33990	452645	0.947808	1.53522	1.89296	75.092	61.9	46786.3	12664.8	1269.9
Shanghai	4574	16350	48048	22514	17703	8491	24660	8239	0.663017	1.94842	1.27176	2993.08	89.1	124221	27825	1707.1
Jiangsu	29118	89444	172205	87383	55201	27578	84230	106742	1.0619	2.04446	1.583	789.099	70.18	101947	19158	1148
Zhejiang	30189	25775	140303	71591	39953	30467	61700	105397	0.417747	2.27395	1.79188	585.406	68.91	83903.2	24955.8	1173.2
Anhui	22635	65020	84726	43771	25704	10430	60570	140126	1.07347	1.39881	1.70289	432.254	54.29	44606.2	12758.2	931.9
Fujian	26078	33457	71425	31565	23464	6897	40650	124016	0.82305	1.75707	1.34525	327.78	65.78	79168.7	16334.8	866.9
Jiangxi	36311	59242	64711	29008	20093	5268	45110	166894	1.31328	1.43452	1.44369	270.291	55.7	44350.1	13241.8	650
Shandong	75106	116629	193510	92292	60917	13565	100330	157126	1.16245	1.92874	1.51505	638.532	60.79	72395.2	15117.5	1027.3
Henan	67307	121016	149624	76953	40477	15567	98290	165536	1.23121	1.52227	1.90115	593.768	50.56	45327.9	12719.2	797.8
Hubei	34756	88850	121909	56637	44117	8969	59040	185888	1.50491	2.06485	1.28379	317.611	59.88	60091.6	13812.1	1213.5
Hunan	56302	113958	122466	68668	32026	7040	66330	211855	1.71805	1.84631	2.14413	313.092	54.62	51112.6	12935.8	986.5
Guangdong	47071	68548	204731	95217	71700	22712	121410	179813	0.564599	1.68628	1.32799	675.201	70.74	73886.2	15779.7	803.9
Guangxi	32034	65031	101343	39484	32461	6275	49070	237558	1.32527	2.06527	1.21635	206.56	50.59	37748.6	11325.5	781.8
Hainan	4846	7302	17591	6936	7274	1133	9720	35354	0.751235	1.80977	0.953533	274.934	58.04	45910.9	12901.8	593
Chongqing	18748	51039	56267	27051	17262	3866	31440	82269	1.62338	1.78966	1.56708	382.161	65	61783.5	12637.9	852.3
Sichuan	77487	139395	160805	76955	48819	11343	82890	484056	1.68169	1.93998	1.57633	171.241	51.78	44613.6	12226.9	972.5
Guizhou	26378	46200	62194	24422	19937	5014	38030	176152	1.21483	1.63539	1.22496	215.893	47.76	35605.7	8869.1	527.8
Yunnan	22868	55566	74426	30183	26788	5253	46930	383194	1.18402	1.58589	1.12674	122.471	46.29	34895.2	9862.2	620.1
Tibet	6533	3659	4843	2426	906	247	3490	1202072	1.04842	1.38768	2.6777	2.90332	33.38	37562.2	10330.2	152.6
Shaanxi	33808	38821	76776	29224	21521	3578	39040	205795	0.99439	1.9666	1.35793	189.703	58.07	56093.3	10264.5	1044.1
Gansu	26579	30213	47732	20287	15203	3824	25220	404091	1.19798	1.89262	1.33441	62.4117	48.12	29579.3	8076.1	821.3
Qinghai	5980	5789	10000	4745	2598	1230	5860	717481	0.987884	1.70648	1.8264	8.16746	55.45	44792.3	9462.3	1278.8
Ningxia	3966	3686	10473	4979	3149	926	7050	51954	0.522837	1.48553	1.58114	135.697	60.95	48844.8	10737.9	1040.6
Xinjiang	17059	33104	43906	18698	14609	4433	24800	1664897	1.33484	1.7704	1.2799	14.8958	21.9	43878.9	11045.3	846.8
China	933024	1528528	2505174	1213607	769206	252717	1397790	9506932	1.09353	1.79224	1.57774	147.029	60.24	60605.7	13432.4	1058.7
